# Supplementary material for: Fire Extinguishing Performance of Chemically Bonded Struvite Ceramic Powder with High Heat-Absorbing and Flame Retardant Properties
Source: Materials (Basel). 2022 Nov 14;15(22):8021. doi: 10.3390/ma15228021 (PMC9698942; doi:10.3390/ma15228021)
Supplement: Supplementary file 1 [file materials-15-08021-s001.zip]

Archive with 3 entries (2 files):
- Firefighting video/
- Firefighting video/Video S1. 0.2MPa NH4H2PO4.mp4
- Firefighting video/Video S2. 0.2MPa Struvite.mp4
